# Supplementary material for: Adapting a large database of point of care summarized guidelines: a process description
Source: J Eval Clin Pract. 2015 Aug 7;23(1):21–8. doi: 10.1111/jep.12426 (PMC5347856; doi:10.1111/jep.12426)
Supplement: Supplementary file 4 — Appendix S4 Example Matrix. [file JEP-23-21-s004.xls]

## Sheet: Algemeen
Algemene informatie
Naam evaluator(en)	Nicolas Delvaux
Organisatie	Domus Medica - Commissie Aanbevelingen
Geselecteerde Duodecim richtlijn	Gout
Tijdsbesteding aan opdracht (uren)	8 uren
Feedback op handboek
Feedback op matrix

## Sheet: Stap 1
Stap 1: definieer klinische vragen
Geselecteerde klinische vraag voor review: Welke zijn de klinische tekens van jicht?
PICO criteria	Inclusie criteria	Exclusie criteria
Population	alle patiënten
Intervention	symptomen, klinische tekens
Comparison
Outcome	ontwikkeling van jicht
Geselecteerde klinische vraag voor review: Welke labotests bij een vermoeden van jicht?
PICO criteria	Inclusie criteria	Exclusie criteria
Population	alle patiënten
Intervention	diagnostische labo tests
Comparison	gouden standaard
Outcome	ontwikkeling van jicht
Geselecteerde klinische vraag voor review: Welke radiologisch onderzoeken bij een vermoeden van jicht?
PICO criteria	Inclusie criteria	Exclusie criteria
Population	alle patiënten
Intervention	radiologische onderzoeken
Comparison	gouden standaard
Outcome	ontwikkeling van jicht
Geselecteerde klinische vraag voor review: Welke onderzoeken bij gekende jicht?
PICO criteria	Inclusie criteria	Exclusie criteria
Population	alle patiënten met jicht
Intervention	labotests of andere onderzoeken
Comparison	gouden standaard
Outcome	evolutie van jicht
Geselecteerde klinische vraag voor review: Welke adviezen bij jicht?
PICO criteria	Inclusie criteria	Exclusie criteria
Population	alle patiënten met jicht
Intervention	niet medicamenteuze adviezen
Comparison	geen adviezen
Outcome	evolutie van jicht
Geselecteerde klinische vraag voor review: Wat is de medicamenteuze behandeling van een acute jicht opstoot?
PICO criteria	Inclusie criteria	Exclusie criteria
Population	alle patiënten met acute jicht opstoot
Intervention	medicatie
Comparison	placebo
Outcome	evolutie van acute jichtopstoot
Geselecteerde klinische vraag voor review: Wat is de medicamenteuze behandeling van recidiverende/chronische jicht?
PICO criteria	Inclusie criteria	Exclusie criteria
Population	alle patiënten met chronische jicht
Intervention	(niet-)medicamenteuse adviezen
Comparison	placebo
Outcome	aantal acute jichtopstoten
Geselecteerde klinische vraag voor review: Welke opvolging bij jicht?
PICO criteria	Inclusie criteria	Exclusie criteria
Population	alle patiënten met gekende jicht (al dan niet behandeld)
Intervention	opvolgingsafspraken
Comparison	geen opvolging
Outcome	evolutie van jicht, evolutie van behandeling

## Sheet: Stap 2
Stap 2: Zoek naar relevante richtlijnen en Belgische EBM publicaties
Geconsulteerde databank	Zoektermen	Aantal hits	Commentaar	Datum
GIN	gout	2	malaysia, SCHIN (prodigy)	2012-10-11
NHS guidelinefinder	gout	101	2 weerhouden: EULAR I & II	2012-10-11
Domus Medica	jicht	1	richtlijn labotests deel 2	2012-10-11
BCFI	jicht	1	transparantiefiche "aanpak jicht"	2012-10-11

## Sheet: Stap 3
Stap 3: Screen gevonden richtlijnen
	Richtlijntitel	Organisatie	Land	Publicatiejaar	Periode waarin naar literatuur werd gezocht	Evaluatie
						Richtlijn geselecteerd	Richtlijn uitgesloten	Reden voor exclusie	Commentaar
Totaal:						3	1
	Gout	NHS (CKS)	UK	2007-11-12	2005 (revisie 2009)		ja	NICE ondersteunt CKS niet langer
	Recommendations Gout	EULAR	Europe	2006	1945-2005	ja			voor consensus werd delphi gebruikt
	Labotests deel 2	Domus Medica	België	2012	2000-2010	ja			beperkt zich tot 1 van de 8 klinische vragen
	Aanpak van jicht	BCFI	België	2010	tem 06/2010	ja			beperkt zich tot aanpak jicht

## Sheet: Stap 4.1
STAP 4.1 Beoordeel geselecteerde richtlijnen met AGREE II
	(omwille van tijdsdruk nvt bij screening prioritaire richtlijnen)
RICHTLIJN TITEL:				RICHTLIJN TITEL:				RICHTLIJN TITEL:				RICHTLIJN TITEL:
	Item	Evaluator 1	Evaluator 2		Item	Evaluator 1	Evaluator 2		Item	Evaluator 1	Evaluator 2		Item	Evaluator 1	Evaluator 2
Scope and purpose	1				1				1				1
	2				2				2				2
	3				3				3				3
Stakeholder involvement	4				4				4				4
	5				5				5				5
	6				6				6				6
TOTAAL /21				TOTAAL /21				TOTAAL /21				TOTAAL /21
Rigour of development	7				7				7				7
	8				8				8				8
	9				9				9				9
	10				10				10				10
	11				11				11				11
	12				12				12				12
	13				13				13				13
	14				14				14				14
TOTAAL /56				TOTAAL /56				TOTAAL /56				TOTAAL /56
Clarity and presentation	15				15				15				15
	16				16				16				16
	17				17				17				17
TOTAAL /21				TOTAAL /21				TOTAAL /21				TOTAAL /21
Applicability	18				18				18				18
	19				19				19				19
	20				20				20				20
	21				21				21				21
TOTAAL /28				TOTAAL /28				TOTAAL /28				TOTAAL /28
Editorial independence	22				22				22				22
	23				23				23				23
TOTAAL /14				TOTAAL /14				TOTAAL /14				TOTAAL /14
OVERALL ASSESSMENT				OVERALL ASSESSMENT				OVERALL ASSESSMENT				OVERALL ASSESSMENT
Strongly recommend
Recommend (with provisos / alterations)
Would not recommend
Unsure

## Sheet: Stap 4.2-5 RL Duodecim
STAP 4.2 tot 4.5
	Titel van de geselecteerde guideline: EULAR recommendations
	Stap 4.2 inhoud van elke aanbeveling			Stap 4.3. waardeer aanbevelingen op courantheid		Stap 4.4. waardeer aanbevelingen op samenhang (omwille van tijdsdruk nvt bij screening prioritaire richtlijnen)			Stap 4.5. waardeer aanbevelingen op toepasbaarheid
	Aanbevelingen uit de bron-guideline	Grade of recommendation vermeld in de bron-guideline	Niveau van evidentie vermeld in de bron-guideline	Publicatiedatum van meest recent geciteerde evidence	Is alle belangrijke nieuwe evidence geciteerd in richtlijn?	Is de zoekstrategie consistent met de klinische vraag?	Is er consistentie tussen de geselecteerde evidentie en hoe de auteur deze interpreteren en samenvatten?	Is er consistentie tussen de samenvatting van de evidence en de formulering van de aanbeveling	Vereiste deskundigheid aanwezig of bereikbaar ?	Organisatorische randvoorwaarden (oa praktijkvoering) aanwezig ? Aanbevolen interventies beschikbaar ?	Economische of financiële randvoorwaarden aanwezig ?	Extrapoleerbaar naar Vlaamse (Belgische) patiënten doelgroep?
Welke zijn klinische tekens van jicht?	The most characteristic symptom is highly painful, reddened inflammation of the first metatarsophalangeal joint appearing acutely during the night. The inflammation may be preceded e.g. by cold exposure, physical strain or a meal high in purines. Other joints that are most frequently affected include the ankle and the knee.	geen	geen
Welke labotests bij vermoeden van jicht?	If gout is suspected and synovial fluid can be aspirated, the fluid should always be examined for the presence of crystals.	geen	geen
	The serum or plasma urate concentration should be measured but a diagnosis of gout should not be made (or excluded) on the basis of the result.	geen	geen
Welke radiologische onderzoeken bij vermoeden van jicht?	geen aanbevelingen
Welke verder onderzoeken bij gekende jicht?	Plasma urate, Plasma creatinine, Haemoglobin, leucocytes, platelets, ESR, CRP	geen	geen
	Lipids, plasma glucose	geen	geen
Welke adviezen bij jicht?	Diet therapy is essential and dietary advice is given to every patient. Give written dietary instructions.	geen	geen
Wat is de medicamenteuze behandeling van acute jicht?	The joint is aspirated and methylprednisolone is injected locally 3 , for example 0.2 ml in the first metatarsophalangeal joint	geen	geen
	Pain usually requires a maximum dose of a non-steroidal anti-inflammatory drug (NSAID). Indomethacin has traditionally been the most often prescribed drug. Alternatives include e.g. naproxen or etoricoxib. Treatment duration of a few days is usually sufficient. In association with traditional NSAIDs, a medication for gastric protection should be used if the patient has an increased risk of peptic…	geen	geen
	Oral glucocorticoid treatment C (e.g. prednisone at a dose of 30–40 mg/day for 3–5 days, followed by gradual tapering and termination of the treatment within 1 to 2 weeks) is an alternative, if NSAIDs are contraindicated	geen	geen
Wat is de medicamenteuze behandeling van recidiverende/chronische jicht?	Withdrawal of diuretic therapy and its replacement with e.g. an ACE inhibitor or ATR blocker should be considered (losartan is uricosuric, i.e. it increases the excretion of uric acid in the urine).	geen	geen
	If the patient has recurrent episodes of arthritis or chronic gout, treatment with allopurinol is initiated. Allopurinol is also indicated if the patient has had renal stones. Allopurinol inhibits the formation of both urate and oxalate renal stones.	geen	geen
	To avoid exacerbation of symptoms, allopurinol should not be started until the attack has subsided. The initial dose is small (100–150 mg per day) and the dose should be increased to the therapeutic level (300 mg per day) within two weeks. If the plasma urate concentration is not reduced, the dose may be increased to 600 mg per day.	geen	geen
	If the patient does not tolerate allopurinol, an alternative is probenecid 500 mg twice daily (initial dose 250 mg twice daily; local prescription regulations may apply). Probenecid predisposes for renal stone formation. A prerequisite for probenecid therapy is normal renal function. When probenecid is started, sodium bicarbonate 3 g daily for at least one month is required to prevent renal stone…	geen	geen
	Other possible drugs (special regulations may apply to prescription) include the xanthine oxidase inhibitor febuxostat (dose 80–120 mg once daily), and benzbromarone (100 mg once daily).	geen	geen
Welke opvolging bij jicht?	Provided plasma urate is within normal limits, withdrawal of antihyperuricemic medication may be attempted after one year. If the concentration increases again to the level where symptoms occurred, the medication should be resumed. In chronic gout, the medication is continued for years; follow-up every 6 to 12 months.	geen	geen

## Sheet: Stap 4.2-5 RL 1
STAP 4.2 tot 4.5
	Titel van de geselecteerde guideline: EULAR recommendations
	Stap 4.2 inhoud van elke aanbeveling			Stap 4.3. waardeer aanbevelingen op courantheid		Stap 4.4. waardeer aanbevelingen op samenhang (omwille van tijdsdruk nvt bij screening prioritaire richtlijnen)			Stap 4.5. waardeer aanbevelingen op toepasbaarheid
	Aanbevelingen uit de bron-guideline	Grade of recommendation vermeld in de bron-guideline	Niveau van evidentie vermeld in de bron-guideline	Publicatiedatum van meest recent geciteerde evidence	Is alle belangrijke nieuwe evidence geciteerd in richtlijn?	Is de zoekstrategie consistent met de klinische vraag?	Is er consistentie tussen de geselecteerde evidentie en hoe de auteur deze interpreteren en samenvatten?	Is er consistentie tussen de samenvatting van de evidence en de formulering van de aanbeveling	Vereiste deskundigheid aanwezig of bereikbaar ?	Organisatorische randvoorwaarden (oa praktijkvoering) aanwezig ? Aanbevolen interventies beschikbaar ?	Economische of financiële randvoorwaarden aanwezig ?	Extrapoleerbaar naar Vlaamse (Belgische) patiënten doelgroep?
Welke zijn klinische tekens van jicht?	In acute attacks the rapid development of severe pain, swelling and tenderness that reaches its maximum within 6-12 hours, especially with overlying erythema, is highly suggestive of crystal inflammation though not specific for gout.	geen	level IIb (= case-control studies)	1994	ja	ja	ja	ja	ja	ja	neen	ja
	For typical presentations of gout (such as recurrent podagra with hyperuricaemia) a clinical diagnosis is reasonably accurate but not definitive without crystal confirmation.	geen	Level Ib (=meta-analysis of case-control studies)	1994	ja	ja	ja	ja	ja	ja	ja	ja
Welke labotests bij vermoeden van jicht?	Demonstration of MSU crystals in synovial fluid or tophus aspirates permits a definitive diagnosis of gout.	geen	level IIb (= case-control studies)	2002	ja	ja	ja	ja	ja	ja	ja	ja
	Identification of MSU crystals from asymptomatic joints may allow definite diagnosis in intercritical periods.	geen	level IIb (= case-control studies)	1999	ja	ja	neen	neen	ja	neen	ja	neen
	While being the most important risk factor for gout, serum uric acid levels do not confirm or exclude gout, as many people with hyperuricaemia do not develop gout, and during acute attacks serum levels may be normal.	geen	Level IIa (=cohort studies)	1987	ja	ja	ja	ja	ja	ja	ja	ja
Welke radiologische onderzoeken bij vermoeden van jicht?	Although radiographs may be useful for differental diagnosis and may show typical features in chronic gout, they are not usefull in confirming the diagnosis or early or acute gout.	geen	level IIb (= case-control studies)	1984	ja	ja	ja	ja	ja	ja	ja	ja
Welke verder onderzoeken bij gekende jicht?	Renal uric acid excrection should be determined in selected gout patients, especially those with a family history of young onset gout, onset of gout under age 25, or with renal calculi.	geen	level IIb (= case-control studies)	2002	ja	ja	neen	neen	ja	ja	neen	neen
	Risk factors for gout and associated co-morbidity should be assessed, including fatures of the metabolic syndrome (obesity, hyperglycaemia, hyperlipidaemia, hypertension)	geen	level IIb (= case-control studies)	2003	ja	ja	ja	ja	ja	ja	ja	ja
Welke adviezen bij jicht?	Patient education and appropriate lifestyle advice regarding weight loss if obese, diet, and reduced alcohol (especially beer) are core aspects of management.	geen	voor gewichtsreductie level IIb, voor alcohol level III (=non-experimental descriptive studies, such as comparative correlation, and case-control studies), voor "patient education" level IV (= expert opinie)	2004	ja	ja	ja	ja	ja	ja	ja	ja
	Associated comorbidity and risk factors such as hyperlipidaemia, hypertension, hyperglycaemia, obesity and smoking should be addressed as an important part of the management of gout.	geen	Level Ib (=meta-analysis of case-control studies)	2003	ja	ja	ja	ja	ja	ja	ja	ja
Wat is de medicamenteuze behandeling van acute jicht?	Oral colchicine and/or NSAIDs are first line agents for systemic treatment of acute gout. In the absence of contraindications an NSAID is a convenient and well accepted option.	geen	Level Ib (=meta-analysis of case-control studies)	2005	ja	ja	ja	ja	ja	ja	ja	ja
	High doses of colchicine lead to side effects, and low doses (for example 0,5 mg three times daily) may be sufficient for some patients with acute gout.	geen	voor gebruik van hoge dosissen level Ib, voor gebruik lage dosissen level IV	2004	ja	ja	ja	ja	ja	ja	ja	ja
	Intra-articular aspiration and injection of a long acting steriod is an effective and safe treatment for an acute attack	geen	voor aspiratie: level IV, voor infiltratie: level IIb,	1996	ja	ja	ja	ja	ja	ja	ja	ja
Wat is de medicamenteuze behandeling van recidiverende/chronische jicht?	Urate lowering therapy is indicated in patients with recurrent acute attacks, arthopathy, tophi, or radiographic changes of gout.	geen	level IV	geen	geen	ja	geen	geen	ja	ja	ja	ja
	The therapeutic goal of urate lowering therapy is to promote crystal dissolution and prevent crystal formation. This is achieved bij maintiaining the serum uric acid below the saturation point for monosodium urate (£360 µmol/l or £6 mg/dl).	geen	level III (Non-experimental descriptive studies, such as comparative, correlation, and case–control studies)	2001	ja	ja	ja	ja	ja	ja	ja	ja
	Allopurinol is an appropriate long term urate lowering therapy. It should be started at a low dose (100 mg daily) and increased by 100mg every two or four weeks if required. The dose must be adjusted in patients with renal impairment. If allopurinol toxicity occurs, options include other xanthine oxidase inhibitors, a uricosuric agent, or allopurinol desensitisation (the latter only in cases of m…	geen	kosten effectiviteit voor gebruik van allopurinol (Level Ib), klinisch effect voor allopurinol (Level IIb), optitreren (Level IV), desensitisation bij milde rash (Level IV)	1995	ja	ja	ja	ja	ja	ja	ja	ja
	Uricosuric agenst such as probenecid and sulphinpyrazone can be used as an alternative to allopurinol in patients with normal renal function but are relatively contrindicated in patients with urolithiasis. Benzbromarone can be used in patients with mild to moderate renal insufficiency on an named patient basis but carries a small risk of hepatotoxicity.	geen	effectiviteit probenecid en sulphinpyrazone (level IIa), contraindicatie bij nierfalen (level IIb), effectiviteit benzbromarone (level Ib)	2004	ja	ja	ja	ja	ja	ja	ja	ja
	Prophylaxis against acute attacks during the first months of urate lowering therapy can be achieved by colchicine (0,5 to 1 mg daily) and/or an NSAID (with gastro-protection if indicated).	geen	colchicine (Level Ib), NSAID (Level Iia)	2004	ja	ja	ja	ja	ja	ja	ja	ja
	When gout associates with diuretic therapy, stop the diuretic if possible. For hypertension and hyperlipidaemia consider the use of losartan and fenofibrate, respectively (both have modest urosuric effects).	geen	stop diuretica (Level IV), gebruik losartan (Level Iib), gebruik fenofibraat (level Ib)	2005	ja	ja	ja	ja	ja	ja	ja	ja
Welke opvolging bij jicht?	geen aanbevelingen

## Sheet: Stap 4.2-5 RL 2
STAP 4.2 tot 4.5
	Titel van de geselecteerde guideline: Farmaka Transparantiefiche
	Stap 4.2 inhoud van elke aanbeveling			Stap 4.3. waardeer aanbevelingen op courantheid		Stap 4.4. waardeer aanbevelingen op samenhang (omwille van tijdsdruk nvt bij screening prioritaire richtlijnen)			Stap 4.5. waardeer aanbevelingen op toepasbaarheid
	Aanbevelingen uit de bron-guideline	Grade of recommendation vermeld in de bron-guideline	Niveau van evidentie vermeld in de bron-guideline	Publicatiedatum van meest recent geciteerde evidence	Belangrijke nieuwe evidence geciteerd in richtlijn?	Is de zoekstrategie consistent met de klinische vraag?	Is er consistentie tussen de geselecteerde evidentie en hoe de auteur deze interpreteren en samenvatten?	Is er consistentie tussen de samenvatting van de evidence en de formulering van de aanbeveling	Vereiste deskundigheid aanwezig of bereikbaar ?	Organisatorische randvoorwaarden (oa praktijkvoering) aanwezig ? Aanbevolen interventies beschikbaar ?	Economische of financiële randvoorwaarden aanwezig ?	Extrapoleerbaar naar Vlaamse (Belgische) patiënten doelgroep?
Welke zijn klinische tekens van jicht?	Een acute jichtaanval treedt vrij plots op, met min of meer heftige pijn, warmte, roodheid, zwelling en bewegingsbeperking ter hoogte van één of meerdere gewrichten.	geen	geen
Welke labotests bij een vermoeden van jicht?	geen aanbev elingen
Welke radiologische onderzoeken bij een vermoeden van jicht?	geen aanbev elingen
Welke verdere onderzoeken bij een gekende jicht?	Jicht is geen bewezen onafhankelijke cardiovasculaire risicofactor. De aandoening kan wel een signaal zijn om het cardiovasculaire risico van een patiënt te herevalueren, omdat jicht vaker optreedt bij mensen met een ongunstig cardiovasculair profiel. Over de betekenis van hyperuricemie als risicofactor voor hypertensie zijn de resultaten van studies tegenstrijdig	geen	geen
	Bij erge pijn wordt rust geadviseerd. Appliceren van ijs in aanvulling op medicatie kan de pijn verder verzachten	geen	1 gerandomiseerde studie van 19 personen
Welke adviezen bij jicht?	Er moet altijd gedacht worden aan de mogelijkheid van een medicamenteuze oorzaak; thiazidediuretica, lisdiuretica en laaggedoseerd acetylsalicylzuur zijn vaak gebruikte geneesmiddelen die jicht kunnen veroorzaken.	geen	geen
	Het effect van voedingsadviezen zoals het vermijden van purinerijk voedsel of het verhogen van de vochtinname (twee tot drie liter per dag) is onvoldoende onderzocht, maar gewoonlijk raadt men deze maatregelen aan. Er wordt ook geadviseerd het alcoholgebruik te beperken en het gewicht te doen dalen.	geen	geen
Wat is de medicamenteuze behandeling van acute jicht?	Niet-steroïdale anti-inflammatoire farmaca in hoge doses hebben snel effect en krijgen de voorkeur, tenzij het risico van ernstige ongewenste effecten te hoog is. Er is geen bewijs voor een verschil in doeltreffendheid tussen de verschillende anti-inflammatoire middelen.	geen	geen
	Colchicine wordt minder gebruikt omdat het effect traag intreedt en er diarree optreedt bij gebruik van hoge doses.	geen	geen
	Glucocorticoïden zijn een mogelijk alternatief, vooral bij patiënten met contra-indicaties voor NSAID’s.	geen	geen
	Zuivere analgetica kunnen de pijn verlichten, maar hebben geen invloed op het verloop van de aanval.	geen	geen
Wat is de medicamenteuze behandeling van chronische/recidiverende jicht?	De onderbouwing van medicamenteuze profylaxe d.m.v. klinische studies is onbevredigend. In België beschikt men alleen nog over allopurinol (een remmer van de synthese van urinezuur), meestal gebruikt in een dosis van 300 mg per dag	geen	geen
	Als een uricosuricum nodig is (of bij intolerantie voor allopurinol) kan men probenecid in magistrale vorm toedienen, langzaam opbouwend tot 2 x 1 gram per dag.	geen	geen
	Bij het starten van profylactische therapie bestaat een verhoogde kans op een acute jichtaanval. Er wordt aangenomen dat dit kan vermeden worden door na de acute aanval lang genoeg te wachten vooraleer profylaxe op te starten. Men kan eveneens anti-inflammatoire medicatie toevoegen in lage dosis: colchicine, een NSAID of een glucocorticoïd. Bij gebrek aan studies weten we niet bij welke patiënten…	geen	geen
Welke opvolging bij jicht?	geen aanbev elingen

## Sheet: Stap 4.2-5 RL 3
STAP 4.2 tot 4.5
	Titel van de geselecteerde guideline: Domus Medica Richtlijn Labotests deel 2
	Stap 4.2 inhoud van elke aanbeveling			Stap 4.3. waardeer aanbevelingen op courantheid		Stap 4.4. waardeer aanbevelingen op samenhang (omwille van tijdsdruk nvt bij screening prioritaire richtlijnen)			Stap 4.5. waardeer aanbevelingen op toepasbaarheid
	Aanbevelingen uit de bron-guideline	Grade of recommendation vermeld in de bron-guideline	Niveau van evidentie vermeld in de bron-guideline	Publicatiedatum van meest recent geciteerde evidence	Belangrijke nieuwe evidence geciteerd in richtlijn?	Is de zoekstrategie consistent met de klinische vraag?	Is er consistentie tussen de geselecteerde evidentie en hoe de auteur deze interpreteren en samenvatten?	Is er consistentie tussen de samenvatting van de evidence en de formulering van de aanbeveling	Vereiste deskundigheid aanwezig of bereikbaar ?	Organisatorische randvoorwaarden (oa praktijkvoering) aanwezig ? Aanbevolen interventies beschikbaar ?	Economische of financiële randvoorwaarden aanwezig ?	Extrapoleerbaar naar Vlaamse (Belgische) patiënten doelgroep?
Welke zijn klinische tekens van jicht?	geen aanbevelingen
Welke labotests bij een vermoeden van jicht?	Stel de diagnose van jicht op basis van de klinische presentatie	Grade 1	Grade A
	Bij twijfels over de klinische diagnose, aspireer synoviaal gewrichtsvocht om natriumuraatkristallen op te sporen	Grade 1	Grade B
	Vertrouw niet op de bepaling van serumurinezuur om de diagnose van jicht te stellen. Bij een acute jichtopstoot is serumurinezuur in de helft van de gevallen normaal	Grade 1	Grade C
Welke radiologische onderzoeken bij een vermoeden van jicht?	geen aanbevelingen
Welke verdere onderzoeken bij een gekende jicht?	geen aanbevelingen
Welke adviezen bij jicht?	geen aanbevelingen
Wat is de medicamenteuze behandeling van acute jicht?	geen aanbevelingen
Wat is de medicamenteuze behandeling van chronische/recidiverende jicht?	geen aanbevelingen
Welke opvolging bij jicht?	geen aanbevelingen

## Sheet: Stap 5
STAP 5 Selectie van aanbevelingen voor verdere adaptatie
		BESLUIT
	Aanbeveling uit de Duodecim guideline	Aanbeveling adapteren ? (ja / neen)	Richtlijn geselecteerd voor adaptatieproces	Commentaar
				Voor duodecim heb ik ook de matrix ingevuld en naar mijn aanvoelen de "aanbevelingen" wat per KV gerangschikt. Ze staan werkelijk overal een beetje verspreid. Vb. rond diagnostiek staan er aanbevelingen onder Essentials, Signs & Symptoms en Diagnosis. Toch wat verwarrend zo want de aanbevelingen (door gebrek aan de nodige nuance) lijken elkaar een beetje tegen te spreken. Vb bij Essentials staat …
				over de stelling rond hyperuricemie en CVD: ik vermoed dat we nog wel vaker zullen tegenkomen dat de geformuleerde aanbeveling strookt met evidentie uit het buitenland, maar dat aanvullende info niet helemaal dezelfde is. BCFI is veel genuanceerder en vollediger maar hun transparantiefiche is dan ook 16 p lang en de aanbeveling van Duodecim 1 A4. Er zullen dus altijd nuances verloren gaan. Een vr…
Welke zijn de klinische tekens van jicht?	The most characteristic symptom is highly painful, reddened inflammation of the first metatarsophalangeal joint appearing acutely during the night. The inflammation may be preceded e.g. by cold exposure, physical strain or a meal high in purines. Other joints that are most frequently affected include the ankle and the knee.	neen
Welke labotests bij een vermoeden van jicht?	If gout is suspected and synovial fluid can be aspirated, the fluid should always be examined for the presence of crystals.	neen
	The serum or plasma urate concentration should be measured but a diagnosis of gout should not be made (or excluded) on the basis of the result.	neen
Welke radiologische onderzoeken bij een vermoeden van jicht?	geen aanbeveling
Welke verdere onderzoeken bij gekende jicht?	Because a patient with gout often also has the metabolic syndrome, it is advisable to chart the cardiovascular risk factors and determine plasma glucose concentration.	neen
Welke adviezen bij jicht?	When gout occurs in a patient on diuretic drugs, withdrawal of the diuretic should be considered as the first step.	neen
	Dietary instructions should be given to all patients suffering from gout.	neen
Wat is de medicamenteuze behandeling van acute jicht?	The joint is aspirated and methylprednisolone is injected locally	neen
	Pain usually requires a maximum dose of a non-steroidal anti-inflammatory drug (NSAID).	neen
	Oral glucocorticoid treatment C (e.g. prednisone at a dose of 30–40 mg/day for 3–5 days, followed by gradual tapering and termination of the treatment within 1 to 2 weeks) is an alternative, if NSAIDs are contraindicated.	neen
Wat is de medicamenteuze behandeling van chronisch/recidiverende jicht?	Withdrawal of diuretic therapy and its replacement with e.g. an ACE inhibitor or ATR blocker should be considered (losartan is uricosuric, i.e. it increases the excretion of uric acid in the urine).	neen
	If the patient has recurrent episodes of arthritis or chronic gout, treatment with allopurinol is initiated. Allopurinol is also indicated if the patient has had renal stones. Allopurinol inhibits the formation of both urate and oxalate renal stones.	neen
	To avoid exacerbation of symptoms, allopurinol should not be started until the attack has subsided. The initial dose is small (100–150 mg per day) and the dose should be increased to the therapeutic level (300 mg per day) within two weeks.	neen
	If the patient does not tolerate allopurinol, an alternative is probenecid 500 mg twice daily (initial dose 250 mg twice daily; local prescription regulations may apply).	neen
	Other possible drugs (special regulations may apply to prescription) include the xanthine oxidase inhibitor febuxostat (dose 80–120 mg once daily), and benzbromarone (100 mg once daily).	neen
Welke opvolging bij jicht?	Provided plasma urate is within normal limits, withdrawal of antihyperuricemic medication may be attempted after one year. If the concentration increases again to the level where symptoms occurred, the medication should be resumed.	neen
	In chronic gout, the medication is continued for years; follow-up every 6 to 12 months.	neen
